# Supplementary material for: HGTMDA: A Hypergraph Learning Approach with Improved GCN-Transformer for miRNA–Disease Association Prediction
Source: Bioengineering (Basel). 2024 Jul 4;11(7):680. doi: 10.3390/bioengineering11070680 (PMC11273495; doi:10.3390/bioengineering11070680)
Supplement: Supplementary file 1 [file bioengineering-11-00680-s001.zip]

Archive with 1 entries (1 files):
- bioengineering-3026605-supplementary.pdf
